# Supplementary material for: Phenolic Compounds from Sesame Cake and Antioxidant Activity: A New Insight for Agri-Food Residues’ Significance for Sustainable Development
Source: Foods. 2019 Sep 22;8(10):432. doi: 10.3390/foods8100432 (PMC6835672; doi:10.3390/foods8100432)
Supplement: Supplementary file 1 [file foods-08-00432-s001.zip]

Archive with 1 entries (1 files):
- foods-595291-SI.xlsx
