# Supplementary material for: Phenolic Compounds from Sesame Cake and Antioxidant Activity: A New Insight for Agri-Food Residues’ Significance for Sustainable Development
Source: Foods. 2019 Sep 22;8(10):432. doi: 10.3390/foods8100432 (PMC6835672; doi:10.3390/foods8100432)
Supplement: Supplementary file 1 [file foods-08-00432-s001.zip › foods-595291-SI.xlsx]

## Sheet: Table S1
	Table S1. Phenolic compounds characterized in the cake of the Egyptian cultivar of Sesamum indicum L. ‘Giza 32’.
Peak number	Tr (min)	Experimental m/za [M-H]-	Theoretical mass (M)	Molecular formula	Error (ppm)	Error (mDa)	Score	Main fragments	DBE	UV (nm)	Proposed compound	Subclass	Species	Family	Reference	Area
1	7.332	169.014	170.022	C7H6O5	2.09	0.36	84.05	N.D.	5	N.D.	Gallic acid*	Hydroxybenzoic acid	Sesamum indicum	Pedaliaceae	[1]	42988.9
2	8.74	137.024	138.032	C7H6O3	0.51	0.07	96.91	N.D.	5	N.D.	Sesamol	Phenol derivative	Sesamum indicum	Pedaliaceae	[2]	1.14226e+06
3	9.024	329.088	330.095	C14H18O9	-0.51	-0.17	92.03	167.0351, 123.0456	6	256sh, 286	Vanillic acid hexoside I	Hydroxybenzoic acid	Sesamum	Pedaliaceae	DNPa	933653
4	9.096	147.045	148.052	C9H8O2	-1.18	-0.27	98.8	103.0556, 85.0290	6	255	Cinnamic acid	Hydroxycinnamic acid	Sesamum indicum	Pedaliaceae	[3]	1.92836e+06
5	9.558	329.088	330.095	C14H18O9	-0.04	-0.01	96.43	197.0457, 153.0193	6	N.D.	Syringic acid pentoside	Hydroxybenzoic acid				118413
6	9.91	343.104	344.111	C15H20O9	-0.15	-0.05	99.74	163.0401, 119.0498	6	N.D.	p-Coumaric acid hexoside (in hydrated form)	Hydroxycinnamic acid				2.30333e+06
7	10.283	329.088	330.095	C14H18O9	-0.96	-0.32	94.93	167.0349, 152.0117, 123.0450, 108.0218	6	257sh, 285	Vanillic acid hexoside II	Hydroxybenzoic acid	Sesamum	Pedaliaceae	DNPa	868226
8	10.656	329.088	330.095	C14H18O9	-1.01	-0.33	97.69	167.0349, 152.0113, 123.0451, 108.0217	6	255sh, 285	Vanillic acid hexoside III	Hydroxybenzoic acid	Sesamum	Pedaliaceae	DNPa	3.18185e+06
9	11.197	461.13	462.137	C19H26O13	0	0	94.27	329.0876, 299.0775, 167.0345, 152.0194	7	N.D.	Vanillic acid pentoside hexoside	Hydroxybenzoic acid	Cicer arietinum	Fabaceae	[4]	392075
10	11.332	153.019	154.027	C7H6O4	-0.64	-0.1	84.11	N.D.	5	257, 283sh	3,4-Dihydroxybenzoic acid* (protocatechuic acid)	Hydroxybenzoic acid	Sesamum indicum	Pedaliaceae	[1]	155548
11	11.826	359.098	360.106	C15H20O10	0.41	0.15	99.54	197.0449, 182.0218, 166.9988, 153.0555, 138.0318, 123.0087	6	267	Syringic acid hexoside	Hydroxybenzoic acid	Ficus carcia	Moraceae	[5]	702053
12	12.35	325.093	326.1	C15H18O8	-0.56	-0.18	99.12	163.0399, 119.0500	7	287	p-coumaric acid hexoside II	Hydroxycinnamic acid	Cicer arietinum	Fabaceae	[4]	1.89654e+06
13	12.723	325.093	326.1	C15H18O8	-0.56	-0.18	99.12	163.0419, 119.0503	7	286	p-coumaric acid hexoside III	Hydroxycinnamic acid	Cicer arietinum	Fabaceae	[4]	3.77247e+06
14	13.581	487.146	488.153	C21H28O13	-0.08	-0.04	80.23	341.1085, 179.0544	8	270	Caffeic acid hexoside deoxyhexoside (cistanoside F)	Hydroxycinnamic acid	Sesamum indicum	Pedaliaceae	[6]	221365
15	13.931	355.104	356.111	C16H20O9	-1.01	-0.36	99.18	193.0504, 178.0268, 134.0378, 119.0489	7	228, 288, 310	Ferulic acid hexoside isomer I	Hydroxycinnamic acid	Cicer arietinum	Fabaceae	[4]	3.16945e+06
16	14.217	355.104	356.111	C16H20O9	-0.73	-0.26	98.93	193.0507, 178.0269, 134.0374, 119.0513	7	228, 288, 310	Ferulic acid hexoside isomer II	Hydroxycinnamic acid	Cicer arietinum	Fabaceae	[4]	3.60186e+06
17	14.301	153.019	154.027	C7H6O4	0.33	0.05	85.78	N.D.	5	N.D.	2,5-Dihydroxybenzoic acid* (gentisic acid)	Hydroxybenzoic acid				14152.5
18	14.892	137.024	138.032	C7H6O3	-0.06	-0.01	93.21	N.D.	5	272	p-hydroxybenzoic acid*	Hydroxybenzoic acid	Sesamum indicum	Pedaliaceae	[3]	305182
19	14.964	385.114	386.121	C17H22O10	-0.51	-0.2	87.56	223.0609, 161.0817	7	290	Sinapic acid hexoside	Hydroxycinnamic acid	Cicer arietinum	Fabaceae	[4]	534537
20	14.992	353.088	354.095	C16H18O9	0.74	0.26	99.38	N.D.	8	278	Caffeoylquinic acid* (chlorogenic acid)	Hydroxycinnamic acid	Cicer arietinum	Fabaceae	[4]	73765
21	15.124	531.172	532.179	C23H32O14	0.01	0.1	96.82	385.1140, 223.0610, 179.0706, 165.0551, 164.0472, 150.0315	8	283	Sinapic acid deoxyhexoside hexoside I	Hydroxycinnamic acid				499732
22	15.163	517.156	518.163	C22H30O14	0.07	0.04	95.85	193.0501, 175.0395, 149.0606, 134.0367	8	277	Ferulic acid dihexoside (sibiricose A5)	Hydroxycinnamic acid		Polygalaceae	KNDBa	460337
23	15.583	325.093	326.1	C15H18O8	-0.3	-0.1	97.64	163.0398, 121.0293, 119.0498	7	228, 276	p-coumaric acid hexoside IV	Hydroxycinnamic acid	Cicer arietinum	Fabaceae	[4]	438942
24	15.744	325.093	326.1	C15H18O8	-0.38	-0.12	99.22	163.0391, 119.0498	7	282, 312	p-coumaric acid hexoside V	Hydroxycinnamic acid	Cicer arietinum	Fabaceae	[4]	589259
25	16.607	325.093	326.1	C15H18O8	-0.52	-0.17	97.58	193.0508, 134.0375	7	291	Ferulic acid pentoside I	Hydroxycinnamic acid				458260
26	16.745	167.036	168.043	C8H8O4	-3.59	-0.6	94.34	N.D.	5	232, 264, 293	Vanillic acid*	Hydroxybenzoic acid	Sesamum indicum	Pedaliaceae	[3,7,8]	270454
27	16.806	355.105	356.111	C16H20O9	-3.79	-1.35	93.17	193.0506, 178.0274, 134.0378, 119.0502	7	228, 288	Ferulic acid hexoside isomer III	Hydroxycinnamic acid	Cicer arietinum	Fabaceae	[4]	3.51058e+06
28	16.878	593.152	594.159	C27H30O15	-0.61	-0.36	98.31	503.1189, 473.1090, 383.0773, 353.0666	13	280, 323	Luteolin C-deoxyhexoside C-hexoside I	Flavone	Cucumis sativus	Cucurbitaceae	[9]	369696
29	17.01	179.035	180.042	C9H8O4	0.56	0.1	86.26	N.D.	6	233, 273	Caffeic acid*	Hydroxycinnamic acid	Sesamum indicum	Pedaliaceae	[1,7]	273707
30	17.149	593.152	594.159	C27H30O15	-0.98	-0.58	98.52	533.1313, 503.1623, 473.1085, 383.0772, 353.0664	13	272, 330	Luteolin C-deoxyhexoside C-hexoside II	Flavone	Cucumis sativus	Cucurbitaceae	[9]	6.34983e+06
31	17.436	197.045	198.053	C9H10O5	1.28	0.25	80.31	182.0218, 166.9984, 153.0182, 123.0088	5	273	Syringic acid*	Hydroxybenzoic acid	Sesamum indicum	Pedaliaceae	[1]	40507.3
32	17.508	593.152	594.159	C27H30O15	-1.66	-0.98	97.71	533.1290, 503.1186, 473.1084, 383.0770, 353.0663	13	272, 330	Luteolin C-deoxyhexoside C-hexoside III	Flavone	Cucumis sativus	Cucurbitaceae	[9]	6.64979e+06
33	17.619	531.172	532.179	C23H32O14	-0.78	-0.42	98.13	208.0329, 165.0560, 150.0323	8	278	Sinapic acid deoxyhexoside hexoside II	Hydroxycinnamic acid				146903
34	17.729	289.072	290.079	C15H14O6	-0.33	-0.1	85.47	N.D.	9	234, 272	(-)-Epicatechin*	Flavan-3-ol	Cicer arietinum	Fabaceae	[4]	135445
35	17.829	531.173	532.179	C23H32O14	-2.07	-1.1	96.91	165.0558, 150.0322	8	277	Sinapic acid deoxyhexoside hexoside III	Hydroxycinnamic acid				2.26695e+06
36	17.958	681.24	682.247	C32H42O16	0	0	99.86	519.1854, 357.1337, 342.1101, 327.1238, 151.0393, 136.0156	12	280	Pinoresinol dihexoside I	Lignan		Balanophoraceae/ Crassulaceae/Thymelaeaceae	KNDBa	344220
37	18.238	563.141	564.148	C26H28O14	-1.65	-0.93	96.8	545.1296, 503.1192, 473.1084, 443.0983, 413.0873, 383.0771, 353.0666, 117.0336	13	272, 327	Apigenin C-pentoside C-hexoside I	Flavone	Ficus carica	Moraceae	[5]	8.37618e+06
38	18.304	121.03	122.037	C7H6O2	-1.21	-0.15	99.65	92.0266	5.5	272	Benzoic acid	Hydroxybenzoic acid	Sesamum indicum	Pedaliaceae	[1]	668423
39	18.668	563.141	564.148	C26H28O14	-1.01	-0.57	98.77	545.1297, 503.1188, 473.1086, 443.0983, 413.0876, 383.0766, 353.0661, 117.0351	13	272, 326	Apigenin C-pentoside C-hexoside II	Flavone	Ficus carica	Moraceae	[5]	944354
40	18.83	563.141	564.148	C26H28O14	-1.19	-0.67	98.47	545.1292, 503.1186, 473.1081, 443.0976, 413.0874, 383.0766, 353.0661, 117.0337	13	269, 337	Apigenin C-pentoside C-hexoside III	Flavone	Ficus carica	Moraceae	[5]	1.90749e+06
41	18.902	447.094	448.101	C21H20O11	-2.1	-0.94	96.95	357.0618, 327.0510, 297.0405, 285.0407	12	272, 332	Luteolin C-hexoside I	Flavone	Ficus carica	Moraceae	[5]	3.19989e+06
42	18.929	563.141	564.148	C26H28O14	-0.97	-0.55	98.82	545.1296, 503.1186, 473.1082, 443.0976, 413.0874, 383.0768, 353.0664, 117.0346	13	272, 333	Apigenin C-pentoside C-hexoside IV	Flavone	Ficus carica	Moraceae	[5]	4.81625e+06
43	19.178	533.13	534.137	C25H26O13	-0.45	-0.24	98.84	N.D.	13	274, 320sh	Apigenin di-C-pentoside I	Flavone		Several families	KNDBa	197307
44	19.438	563.141	564.148	C26H28O14	-1.08	-0.61	98.75	545.1300, 503.1206, 473.1087, 443.0980, 413.0875, 383.0768, 353.0668	13	N.D.	Apigenin C-pentoside C-hexoside V	Flavone	Ficus carica	Moraceae	[5]	208314
45	19.476	325.093	326.1	C15H18O8	-0.07	-0.02	99.16	193.0506, 175.0973	7	N.D.	Ferulic acid pentoside II	Hydroxycinnamic acid				269603
46	19.604	447.094	448.101	C21H20O11	-2.35	-1.05	96.73	357.0611, 327.0507, 297.0404, 285.0400	12	265, 334	Luteolin C-hexoside II	Flavone	Ficus carica	Moraceae	[5]	1.79036e+06
47	19.848	767.24	768.248	C35H44O19	0.07	0.06	91.82	723.2460, 357.1341, 342.1102, 327.1236, 151.0399, 136.0165	14	276	Pinoresinol malonyl dihexoside I	Lignan				60006.7
48	19.919	533.13	534.137	C25H26O13	-1.49	-0.8	97.89	515.1191, 503.1164, 473.1088, 443.0983, 413.0870, 383.0101, 353.0667, 117.0340	13	277	Apigenin di-C-pentoside II	Flavone		Several families	[14]	253404
49	19.953	767.24	768.248	C35H44O19	-0.2	-0.15	97.21	723.2656, 681.2187, 561.1957, 357.1346, 342.1104, 327.1236, 151.0399, 136.0165	14	279	Pinoresinol malonyl dihexoside II	Lignan				93327.8
50	20.328	163.04	164.047	C9H8O3	-0.14	-0.02	96.2	119.05	6	284	p-coumaric acid*	Hydroxycinnamic acid	Sesamum indicum	Pedaliaceae	[1,7]	1.38215e+06
51	20.515	609.146	610.153	C27H30O16	-0.32	-0.19	96.93	301.0825, 178.9975, 151.0029	13	N.D.	Quercetin 3-O-rutinoside (rutin)*	Flavonol	Cicer arietinum	Fabaceae	[4]	501814
52	21.059	681.24	682.247	C32H42O16	0.5	0.34	97.7	519.1519, 357.1325, 327.0853, 339.0883, 309.0763, 151.0387, 137.0249	12	280	Pinoresinol dihexoside II	Lignan		Balanophoraceae/ Crassulaceae/Thymelaeaceae	KNDBa	344220
53	21.125	463.088	464.096	C21H20O12	-0.54	-0.25	96.41	N.D.	12	N.D.	Quercetin 3-O-β-D-glucopyranoside*	Flavonol	Cicer arietinum	Fabaceae	[4]	44795.4
54	21.225	623.199	624.205	C29H36O15	-1.64	-1.02	97.45	461.1689, 315.1084, 297.0981, 179.0351, 161.0240, 153.0567, 135.0452, 113.0244	12	280, 308	Verbascoside	Hydroxycinnamic acid	Sesamum indicum	Pedaliaceae	[10,11]	1.0236e+06
55	21.274	639.199	640.2	C29H36O16	-0.03	-0.02	96.46	477.1427, 331.0809, 297.0764, 179.0339, 161.0453	12	282	β-Hydroxyverbascoside (campneoside II)	Hydroxycinnamic acid	Sesamum indicum	Pedaliaceae	[6,10]	477268
56	21.295	463.088	464.096	C21H20O12	-1.11	-0.52	97.47	N.D.	12	N.D.	Quercetin 3-O-β-D-galactopyranoside*	Flavonol				122751
57	21.357	447.093	448.101	C21H20O11	0.77	0.34	81.14	N.D.	12	N.D.	Luteolin 7-O-β-D-glucopyranoside*	Flavone	Sesamum	Pedaliaceae	PhDDa	76377.5
58	21.482	223.061	224.069	C11H12O5	0.9	0.2	83.94	N.D.	6	N.D.	Sinapic acid*	Hydroxycinnamic acid	Sesamum indicum	Pedaliaceae	[8]	41845.1
59	21.544	193.051	194.058	C10H10O4	-0.37	-0.07	98.4	178.0271, 134.0371, 119.0502	7	230, 295sh, 322	Ferulic acid*	Hydroxycinnamic acid	Sesamum indicum	Pedaliaceae	[7]	950932
60	22.085	161.024	162.032	C9H6O3	-1.16	-0.19	84.29	N.D.	7	N.D.	7-Hydroxycoumarin* (umbelliferone)	Coumarin				12851.6
61	22.292	1017.31	1018.32	C44H58O27	-1.44	-1.46	97.58	855.2379, 693.1894, 369.0920, 323.0935, 221.0642, 219.0625, 179.0543, 161.0422, 149.0425, 143.0341	16	286	Sesaminol tetrahexoside I	Lignan				1.35771e+06
62	22.292	623.198	624.205	C29H36O15	0.37	0.23	98.18	461.1659, 315.1088, 297.0969, 179.0354, 161.0241, 153.0546, 135.0453, 113.0243	12	280, 308	Isoverbascoside	Hydroxycinnamic acid	Sesamum indicum	Pedaliaceae	[6,10]	312164
63	22.336	681.239	682.247	C32H42O16	2.13	1.45	94.88	519.1850, 357.1336, 327.0850, 297.0766, 161.0456, 151.0394, 149.0429, 137.0609	12	288	Pinoresinol dihexoside III	Lignan		Balanophoraceae/ Crassulaceae/Thymelaeaceae	KNDBa	300097
64	22.395	1017.31	1018.32	C44H58O27	-0.19	-0.19	99.14	855.2565, 693.2027, 369.0976, 323.0934, 221.0661, 219.0625, 179.0559, 161.0451, 149.0456	16	284	Sesaminol tetrahexoside II	Lignan				1.00274e+06
65	22.563	841.279	842.286	C38H50O21	-1.42	-1.2	97.87	679.2245, 517.1755, 485.1514, 355.1189, 323.0984, 221.0668, 179.0563, 161.0459, 149.0455, 121.0295, 89.0244	14	285	Xanthoxylol trihexoside	Lignan				3.21285e+06
66	22.928	163.04	164.047	C9H8O3	1.64	1.27	86.8	N.D.	6	284	m-coumaric acid*	Hydroxycinnamic acid				29528.4
67	23.149	927.279	928.285	C41H52O24	-1.26	-1.17	97.47	883.2852, 841.2758, 823.2653, 679.2213, 661.2124, 485.1489, 467.1399, 355.1182, 323.0980, 221.0659, 161.0457, 179.0552, 177.0921, 149.0448, 121.0293	16	288	Xanthoxylol malonyl trihexoside	Lignan				705840
68	23.26	447.094	448.101	C21H20O11	-2.16	-0.97	85.48	N.D.	12	N.D.	Quercetin 3-O-rhamnopyranoside*	Flavonol	Cicer arietinum	Fabaceae	[4]	11725
69	23.315	855.259	856.264	C38H48O22	-2.01	-1.72	96.4	693.2013, 485.1485, 369.0965, 323.0980, 221.0663, 219.0668, 179.0558, 161.0455, 149.0453, 143.0347, 119.0350	15	283	Sesaminol trihexoside I	Lignan	Sesamum indicum	Pedaliaceae	[12]	1.88856e+06
70	23.453	855.258	856.264	C38H48O22	-1.75	-1.5	96.86	693.2329, 531.1494, 485.1508, 369.0978 221.0664, 219.0657, 179.0558, 161.0457, 149.0456, 143.0349, 119.0349	15	290	Sesaminol trihexoside II	Lignan	Sesamum indicum	Pedaliaceae	[12]	2.2693e+06
71	24.25	871.251	872.259	C38H48O23	0.39	0.34	98.91	709.1974, 691.1869, 529.1376, 485.1509, 385.0926, 323.0985, 221.0665, 179.0556, 165.0192, 161.0457, 143.0347, 149.0452, 137.0243, 119.0349, 89.0243	15	292	Hydroxysesamolin trihexoside	Lignan				1.26849e+06
72	24.32	531.151	532.158	C26H28O12	-0.66	-0.35	99	337.0929, 323.0776, 193.0503, 178.0267, 175.0398, 149.0607, 134.0370	13	292	Diferuloyl hexoside	Hydroxycinnamic acid	Sophora alopecuroides	Fabaceae	[13]	1.31896e+06
73	24.454	317.031	318.039	C15H10O8	-3.74	-1.19	82.25	N.D.	11	N.D.	Myricetin*	Flavonol				7114.11
74	26.453	285.041	286.048	C15H10O6	-1.18	-0.34	99.42	N.D.	11	288, 340	Luteolin*	Flavone	Ficus carcia	Moraceae	[5]	51571.7
75	26.645	301.035	302.042	C15H10O7	2.11	0.64	90.98	N.D.	11	N.D.	Quercetin*	Flavonol	Cicer arietinum	Fabaceae	[4]	29654.5
76	27.011	593.1884b	594.195	C28H34O14	-1.33	-0.79	98.05	371.1143, 356.0911, 233.0817, 161.0457, 138.0323	12	283	Sesamolinol hexoside	Lignan	Sesamum indicum	Pedaliaceae	[14]	2.64219e+06
77	27.192	633.183	634.19	C30H34O15	-0.34	-0.22	99.43	N.D.	14	286	Sesaminol dipentoside I	Lignan				761484
78	27.427	633.182	634.19	C30H34O15	0.19	0.12	99.47	501.1317, 369.0969, 339.0969, 219.0646, 135.0341	14	285	Sesaminol dipentoside II	Lignan				230228
79	27.673	635.198	636.205	C30H36O15	-0.38	-0.24	98.82	371.1132	13	285	Sesamolinol dipentoside I	Lignan				453389
80	27.823	635.199	636.205	C30H36O15	-1.14	-0.72	96.65	371.1128	13	286	Sesamolinol dipentoside II	Lignan				778529
81	27.849	269.046	270.053	C15H10O5	-1.04	-0.28	83.23	N.D.	11	N.D.	Apigenin*	Flavone	Sesamum indicum/ Cicer arietinum	Pedaliaceae/ Fabaceae	[4,8]	4225.81
82	27.939	635.198	636.205	C30H36O15	0.17	0.11	99.43	371.1135	13	286	Sesamolinol dipentoside III	Lignan				232761
83	28.194	285.04	286.048	C15H10O6	0.69	0.02	84.77	N.D.	11	N.D.	Kaempferol*	Flavonol	Cicer arietinum	Fabaceae	[4]	11429.7
84	28.316	271.061	272.068	C15H12O5	0.65	0.18	99.86	N.D.	10	N.D.	Naringenin*	Flavanone	Cicer arietinum	Fabaceae	[4]	299650
85	29.806	255.066	256.074	C15H12O4	-0.23	-0.06	99.3	213.0551, 171.0440, 151.0026, 107.0136, 103.0534, 83.0134	10	288	Pinocembrin	Flavanone				134089
86	29.841	299.057	300.063	C16H12O6	-0.63	-0.19	89.67	N.D.	11	N.D.	Kaempferide*	Flavonol	Cicer arietinum	Fabaceae	[4]	9537.62
	aDetected ions were [M-H]-, DNPa, Dictionary of Natural Products,(http://dnp.chemnetbase.com), KNDBa, KNApSAcK Core System database (http://www.knapsackfamily.com/knapsack_jsp/top.html), PhDDa, Phytochemical dictionary of natural products database (Wiley, CRC).
	bDetected ion was acetic acid adduct [M+CH3COOH-H]-
	*Identification confirmed by comparison with standards; N.D., below 5 mAU or masked by compound with higher signal. Compounds in bold letter indicate new proposed structures.
	References
	[1]	Hassan, M.A. Studies on Egyptian Sesame Seeds (Sesamum indicum L.) and Its Products 1-Physicochemical Analysis and Phenolic Acids of Roasted Egyptian Sesame seeds (Sesamum indicum L.). World Journal of Dairy & Food Sciences 2012, 7, 195-201.
	[2]	Suja, K.P.; Jayalekshmy, A.; Arumughan, C. Antioxidant activity of sesame cake extract. Food Chemistry 2005, 91, 213–219
	[3]	Mohdaly, A.A.A.; Hassanien, M.F.R.; Mahmoud, A.; Sarhan, M.A.; Smetanska, I. Phenolics extracted from potato, sugar beet, and sesame processing by-products. International Journal of Food Properties 2013, 16, 1148-1168.
	[4]	Mekky, R.H.; Contreras, M.d.M.; El-Gindi, M.R.; Abdel-Monem, A.R.; Abdel-Sattar, E.; Segura-Carretero, A. Profiling of phenolic and other compounds from Egyptian cultivars of chickpea (Cicer arietinum L.) and antioxidant activity: a comparative study. RSC Advances 2015, 5, 17751-17767.
	[5]	Ammar, S.; Contreras, M.d.M.; Belguith-Hadrich, O.; Bouaziz, M.; Segura-Carretero, A. New insights into the qualitative phenolic profile of Ficus carica L. fruits and leaves from Tunisia using ultra-high-performance liquid chromatography coupled to quadrupole-time-of-flight mass spectrometry and their antioxidant activity. RSC Advances 2015, 5, 20035-20050.
	[6]	Suzuki, N.; Miyase, T.; Ueno, A. Phenylethanoid glycosides of Sesamum indicum. Phytochemistry 1993, 34, 729-732.
	[7]	Dabrowski, K.J.; Sosulski, F.W. Composition of free and hydrolyzable phenolic acids in defatted flours of ten oilseeds. Journal of Agricultural and Food Chemistry 1984, 32, 128-130, doi:10.1021/jf00121a032.
	[8]	Janu, C.; Kumar, D.R.S.; Reshma, M.V.; Jayamurthy, P.; Sundaresan, A.; Nisha, P. Comparative study on the total phenolic content and radical scavenging activity of common edible vegetable oils. Journal of Food Biochemistry 2014, 38, 38-49.
	[9]	Abu-Reidah, I.M.; Arráez-Román, D.; Quirantes-Piné, R.; Fernández-Arroyo, S.; Segura-Carretero, A.; Fernández-Gutiérrez, A. HPLC–ESI-Q-TOF-MS for a comprehensive characterization of bioactive phenolic compounds in cucumber whole fruit extract. Food Research International 2012, 46, 108-117.
	[10]	Ammar, S.; Contreras, M.d.M.; Gargouri, B.; Segura‐Carretero, A.; Bouaziz, M. RP‐HPLC‐DAD‐ESI‐QTOF‐MS based metabolic profiling of the potential Olea europaea by‐product “wood” and its comparison with leaf counterpart. Phytochemical Analysis 2017, 28, 217-229.
	[11]	Khaleel, A.E.S.; Gonaid, M.H.; El-Bagry, R.I.; Sleem, A.A.; Shabana, M. Chemical and biological study of the residual aerial parts of Sesamum indicum L. Journal of Food and Drug Analysis 2007, 15, 249-257.
	[12]	Moazzami, A.A.; Andersson, R.E.; Kamal-Eldin, A. HPLC Analysis of Sesaminol Glucosides in Sesame Seeds. Journal of Agricultural and Food Chemistry 2006, 54, 633-638, doi:10.1021/jf051541g.
	[13]	Yang , W-Z.; Ye, G.; Meng, A-H.; Sabir, G; Qiao, X.; Guo. D-A.; Ye, M. Rapid characterisation of flavonoids from Sophora alopecuroides L. by HPLC/DAD/ESI-MSn. Natural Product Research 2013, 27, 323–330.
	[14]	Grougnet, R.; Magiatis, P.; Laborie, H.; Lazarou, D.; Papadopoulos, A.; Skaltsounis, A.-L. Sesamolinol Glucoside, Disaminyl Ether, and Other Lignans from Sesame Seeds. Journal of Agricultural and Food Chemistry 2011, 60, 108-111.

## Sheet: Table S2
	Table S2. Non phenolic compounds characterized in the cake of the Egyptian cultivar of Sesamum indicum L. ‘Giza 32’.
Peak number	tR (min)	Experimental m/za [M-H]-	Theoretical mass (M)	Molecular formula	Error (ppm)	Error (mDa)	Score	Main fragments	DBE	UV (nm)	Proposed compound	Subclass	Species	Family	Reference	Area
1'	2.567	195.051	196.058	C6H12O7	-1.27	-0.25	99.39	135.03	1	N.D.	Gluconic/ galactonic acid I	Organic acid	Cicer arietinum	Fabaceae	[1]	160882
2'	2.592	131.046	132.054	C4H8N2O3	0.11	0.01	97.72	114.0110, 113.0358	2	N.D.	Asparagine	Amino acid		Cruciferae/ Fabaceae/ Zingiberaceae	KNDBa	129958
3'	2.653	195.051	196.058	C6H12O7	-0.89	-0.17	99.19	135.03	1	N.D.	Gluconic/ galactonic acid II	Organic acid	Cicer arietinum	Fabaceae	[1]	144264
4'	2.653	665.214	666.222	C24H42O21	0.54	0.36	98.67	503.1618, 341.1086, 179.0558	4	N.D.	Sesamose	Sugar	Sesamum indicum	Pedaliaceae	PhDDa	158031
5'	2.963	191.02	192.027	C6H8O7	-0.22	-0.04	99.31	173.0087, 111.0089	3	N.D.	Citric acid I	Organic acid	Cicer arietinum	Fabaceae	[1]	1.15925e+07
6'	3.151	133.014	134.022	C4H6O5	-0.72	-0.1	99.61	115.004	2	N.D.	Malic acid I	Organic acid	Cicer arietinum	Fabaceae	[1]	1.46513e+06
7'	3.45	133.014	134.022	C4H6O5	0.89	0.27	99.34	115.004	2	N.D.	Malic acid II	Organic acid	Cicer arietinum	Fabaceae	[1]	1.58642e+06
8'	3.958	191.02	192.027	C6H8O7	0.17	0.03	99.75	173.0086, 111.0088	3	N.D.	Citric acid II	Organic acid	Cicer arietinum	Fabaceae	[1]	4.38818e+06
9'	4.02	147.03	148.037	C5H8O5	1.3	0.19	97.42	103.04	2	N.D.	Citramalic acid	Organic acid		Cruciferae/ Fabaceae/ Rutaceae/ Zingiberaceae	KNDBa	252359
10'	4.082	129.019	130.027	C5H6O4	1.9	0.25	99.4	85.0297	3	N.D.	Itaconic acid	Organic acid	Cicer arietinum	Fabaceae	[1]	466325
11'	4.269	191.02	192.027	C6H8O7	0.21	0.04	99.93	111.009	3	N.D.	Citric acid III	Organic acid	Cicer arietinum	Fabaceae	[1]	1.22936e+07
12'	4.517	130.087	131.095	C6H13NO2	1.49	0.2	99.47	112.986	1	N.D.	Leucine/Isoleucine I	Amino acid	Cicer arietinum	Fabaceae	[1]	814918
13'	5.325	180.066	181.075	C9H11NO3	-1.7	-0.31	94.97	163.041	5	264	Tyrosine*	Amino acid	Cicer arietinum	Fabaceae	[1]	5.4594e+07
14'	5.512	130.087	131.095	C6H13NO2	-0.4	-0.05	98.93	112.986	1	N.D.	Leucine/Isoleucine II	Amino acid	Cicer arietinum	Fabaceae	[1]	2.53487e+06
15'	6.287	611.145	612.152	C20H32N6O12S2	-0.94	-0.58	98.87	481.1002, 338.0483, 306.0761, 288.0658, 254.0780, 179.0461, 128.0353	8	N.D.	Oxidized Glutathione (Glutathione disulfide)	Peptide	Metlin DB			6.64936e+06
16'	7.003	171.03	172.037	C7H8O5	-3.37	-0.58	95.58	127.04	4	230	(-)-3-dehydroshikimic acid	Organic acid	Bamboo shoots	Poaceae	[2]	5.35701e+06
17'	7.669	191.057	192.063	C7H12O6	-3.59	-0.69	96.92	147.0663, 129.0557, 101.0610	2	N.D.	Quinic acid I	Organic acid	Ficus carica	Moraceae	[3]	5.02218e+07
18'	8.185	191.056	192.063	C7H12O6	0.1	0.02	99.64	147.0655, 129.0551, 101.0604	2	N.D.	Quinic acid II	Organic acid	Ficus carica	Moraceae	[3]	5.18029e+07
19'	9.122	164.072	165.079	C9H11NO2	-0.37	-0.06	99.53	147.0455, 129.0557, 85.0297	5	255	Phenylalanine*	Amino acid	Cicer arietinum	Fabaceae	[1]	1.08508e+07
20'	10.159	218.103	219.111	C9H17NO5	0.1	0.02	98.56	146.082	2	N.D.	Pantothenic acid (Vit B5) I	Organic acid	Cicer arietinum	Fabaceae	[1]	1.18282e+06
21'	10.532	218.104	219.111	C9H17NO5	-1.44	-0.32	98.57	146.082	2	N.D.	Pantothenic acid (Vit B5) II	Organic acid	Cicer arietinum	Fabaceae	[1]	2.29162e+06
22'	11.391	382.1	383.108	C14H17N5O8	-0.14	-0.05	98.11	266.0892, 250.574, 206.0679, 134.0468, 115.0034	9	265	Succinyladenosine	Nucleoside	Cicer arietinum	Fabaceae	[1]	696203
23'	12.719	529.183	530.19	C26H30N2O10	-0.94	-0.5	99.17	203.0820, 159.0924, 142.0655, 116.0500	13	279, 287sh	Tryptophan derivative	Peptide				5.23356e+06
24'	14.301	175.061	176.069	C7H12O5	0.62	0.11	99.62	115.04	2	N.D.	Isopropylmalic acid I	Organic acid	Cicer arietinum	Fabaceae	[1]	1.16654e+06
25'	14.61	175.061	176.069	C7H12O5	1.41	0.25	99.21	115.04	2	N.D.	Isopropylmalic acid II	Organic acid	Cicer arietinum	Fabaceae	[1]	2.26914e+06
26'	24.028	187.098	188.105	C9H16O4	-1.75	-0.33	98.65	125.097	2	N.D.	Azelaic acid	Organic acid	Cicer arietinum	Fabaceae	[1]	727836
	aDetected ions were [M-H]-, KNDBa, KNApSAcK Core System database (http://www.knapsackfamily.com/knapsack_jsp/top.html), PhDDa, Phytochemical dictionary of natural products database (Wiley, CRC).
	*Identification confirmed by comparison with standards; N.D., below 5 mAU or masked by compound with higher signal. Compounds in bold letter indicate new proposed structures.
	References
	[1]	Mekky, R.H.; del Mar Contreras, M.; El-Gindi, M.R.; Abdel-Monem, A.R.; Abdel-Sattar, E.; Segura-Carretero, A. Profiling of phenolic and other compounds from Egyptian cultivars of chickpea (Cicer arietinum L.) and antioxidant activity: a comparative study. RSC Advances 2015, 5, 17751-17767.
	[2]	Kozukue, E.; Kozukue, N.; Tsuchida, H. Identification and changes of phenolic compounds in bamboo shoots during storage at 20 °C. J. Jpn. Soc. Hortic. Sci. 1998, 67, 805-811.
	[3]	Ammar, S.; Contreras, M.d.M.; Belguith-Hadrich, O.; Bouaziz, M.; Segura-Carretero, A. New insights into the qualitative phenolic profile of Ficus carica L. fruits and leaves from Tunisia using ultra-high-performance liquid chromatography coupled to quadrupole-time-of-flight mass spectrometry and their antioxidant activity. RSC Advances 2015, 5, 20035-20050.
